# Supplementary material for: Hippocampal subfield alterations in pediatric patients with post-traumatic stress disorder
Source: Soc Cogn Affect Neurosci. 2020 Dec 14;16(3):334–44. doi: 10.1093/scan/nsaa162 (PMC7943370; doi:10.1093/scan/nsaa162)
Supplement: nsaa162_Supp [file nsaa162_supp.zip]

Archive with 1 entries (1 files):
- scan-20-234-File007.docx
